# Supplementary material for: Transgenic Overexpression of HDAC9 Promotes Adipocyte Hypertrophy, Insulin Resistance and Hepatic Steatosis in Aging Mice
Source: Biomolecules. 2024 Apr 18;14(4):494. doi: 10.3390/biom14040494 (PMC11048560; doi:10.3390/biom14040494)
Supplement: Supplementary file 1 [file biomolecules-14-00494-s001.zip]

Archive with 2 entries (2 files):
- biomolecules-2894379-supplementary.pptx
- biomolecules-2894379-original-images.pdf
